# Supplementary material for: Prenatal Particulate Matter Exposure Is Associated with Saliva DNA Methylation at Age 15: Applying Cumulative DNA Methylation Scores as an Exposure Biomarker
Source: Toxics. 2021 Oct 13;9(10):262. doi: 10.3390/toxics9100262 (PMC8538839; doi:10.3390/toxics9100262)
Supplement: Supplementary file 1 [file toxics-09-00262-s001.zip]

Archive with 1 entries (1 files):
- toxics-1342332-supplementary.pdf
